# Supplementary material for: Development an extended-information success system model (ISSM) based on nurses’ point of view for hospital EHRs: a combined framework and questionnaire
Source: BMC Med Inform Decis Mak. 2022 Mar 22;22:71. doi: 10.1186/s12911-022-01800-1 (PMC8939199; doi:10.1186/s12911-022-01800-1)
Supplement: Supplementary file 1 — Additional file 1. The list, relative frequency, and the final status of the evaluation measures. [file 12911_2022_1800_MOESM1_ESM.xlsx]

## Sheet: Additional file 1
	Additional file 1: the list, relative frequency, and the final status of the evaluation measures
Row	Scope	Evaluation Dimensions based on systematic reviwe	Evaluation Measures based on systematic reviwe and selected framework	Recources of each evalution measure	Relative frequncy based on systematic reviwe [21]		Final status of evaluation measures
1	Technology	System quality	Sufficient resources	Lliterature Review	19	[21]	Remained in the study
2			Privacy and security	Lliterature Review	11	[21]	Remained in the study (grouped in the dimension "net-benefite" in EFA)
3			Reliability	Lliterature Review , ISSM, TTF	21	[21]	Excluded in EFA
4			System interoperability and integration with other information systems	Lliterature Review ,ISSM, TAM, UTAUT, TTF	15	[21]	Excluded in EFA
5			Availability	Lliterature Review ,ISSM	8	[21]	Excluded in EFA
6			Usability	Lliterature Review ,ISSM	21	[21]	Merged in face validity with dimension of "ease of use "
7			Response time	Lliterature Review	13	[21]	Merged in face validity with "Reliability" in the dimension of "system quality"
8			Accessibility	Lliterature Review ,TAM, UTAUT, TTF	10	[21]	Merged in face validity with "sufficient resources" in the dimension of "system quality"
9			Confusion	Lliterature Review , TTF	1.61	[21]	Merged in face validity with dimension of "Ease of use "
10			System Function	Lliterature Review	6	[21]	Excluded in face validity due to overlapping with evalution measures of information quality and syste, quality
11			Complexity	Lliterature Review	1.61	[21]	Excluded in frequency analysis
12			Flexibility	Lliterature Review	1.61	[21]	Excluded in frequency analysis
13			Mobility	Lliterature Review	1.61	[21]	Excluded in frequency analysis
14		Information quality	Accuracy	Lliterature Review ,TTF	21	[21]	Remained in the study
15			Format	Lliterature Review ,TAM	13	[21]	Remained in the study
16			Sufficiently	Lliterature Review	11	[21]	Remained in the study
17			Up-to-date	Lliterature Review	6	[21]	Remained in the study
18			Locatability	Lliterature Review ,TTF	1.61	[21]	Remained in the study
19			Right level of detail	Lliterature Review ,TTF	1.61	[21]	Remained in the study
20			Timeliness	Lliterature Review	13	[21]	Excluded in EFA
21			Completeness	Lliterature Review ,ISSM	18	[21]	Merged in face validity with "right level of detail" in the dimension of "Information quality"
22			Ease of use	Lliterature Review ,ISSM	10	[21]	Merged in face validity with "format" in the dimension of "Information quality"
23			Availability	Lliterature Review	6	[21]	Merged in face validity with "sufficient resources" in the dimension of "system quality"
24			Accessibility	Lliterature Review	6	[21]	Merged in face validity with "sufficient resources" in the dimension of "system quality"
25			Currency	Lliterature Review ,TTF	3	[21]	Merged in face validity with "job ralavancy" in the dimension of "Organization"
26			Meaning	Lliterature Review ,TTF	1.61	[21]	Merged in face validity with "format" in the dimension of "Information quality"
27			Right data	Lliterature Review ,TTF	1.61	[21]	Merged in face validity with "right level of detail" in the dimension of "Information quality"
28			Authorization	Lliterature Review ,TTF	1.61	[21]	Excluded in frequency analysis
29			Output quality	TAM	0		Merged in face validity with "format" in the dimension of "Information quality"
30			Reliability	Lliterature Review	5	[21]	Excluded in frequency analysis
31			Relevance	Lliterature Review	5	[21]	Excluded in frequency analysis
32			Compatibility	Lliterature Review	5	[21]	Excluded in frequency analysis
33			Legibility	Lliterature Review	5	[21]	Excluded in frequency analysis
34			Clear	Lliterature Review	3	[21]	Excluded in frequency analysis
35			Consistency	Lliterature Review	1.61	[21]	Excluded in frequency analysis
36			Secure and confidential	Lliterature Review ,ISSM	1.61	[21]	Excluded in frequency analysis
37			Content	Lliterature Review	1.61	[21]	Excluded in frequency analysis
38		Service quality	Training	Lliterature Review ,TTF	16	[21]	Remained in the study
39			Assurance	Lliterature Review ,ISSM	13	[21]	Remained in the study
40			Responsiveness	Lliterature Review ,ISSM, TTF	10	[21]	Remained in the study
41			Empathy	Lliterature Review ,ISSM	8	[21]	Remained in the study
42			IT staffs availability and providing IT support	Lliterature Review	10	[21]	Merged in face validity with "responsiveness" in the dimension of "service quality"
43			IS understanding of business:	TTF	0		Merged in face validity with "assurance" in the dimension of "service quality"
44			IS interest and dedication	TTF	0		Merged in face validity with "empathy" in the dimension of "service quality"
45			Consulting	TTF	0		Merged in face validity with "responsiveness" in the dimension of "service quality"
46			Pay attention to user needs	Lliterature Review	5	[21]	Excluded in frequency analysis
47			System guideline or use manual	Lliterature Review	3	[21]	Excluded in frequency analysis
48			Production Timeliness	Lliterature Review ,TTF	1.61	[21]	Excluded in frequency analysis
49			Assistance	Lliterature Review ,TTF	1.61	[21]	Excluded in frequency analysis
50			Follow-up service	Lliterature Review ,Hot fit	1.61	[21]	Excluded in frequency analysis
51			Reliability	Lliterature Review	1.61	[21]	Excluded in frequency analysis
52			IS performance	Lliterature Review ,TTF	1.61	[21]	Excluded in frequency analysis
53	Organization	Compatibility and fitness with the work process		Lliterature Review	18	[21]	Remained in the study
54		Social factors		Lliterature Review ,TAM, UTAUT	21	[21]	Remained in the study
55		Management support		Lliterature Review	8	[21]	Remained in the study
56		Task interdependence		Lliterature Review ,TTF	1.61	[21]	Remained in the study
57		Task equivocality		TTF	0		Remained in the study
58		Job Relevance		ISSM, TAM	0		Remained in the study (grouped in the dimension "usefulness" in EFA)
59		Image		TAM	0		Remained in the study (grouped in the dimension "usefulness" in EFA)
60		Environment		Lliterature Review , TTF, Hot Fit	17.8	[21]	Excluded in EFA
61		Physician involvement		Lliterature Review	3	[21]	Excluded in frequency analysis
62		Physician autonomy		Lliterature Review	3	[21]	Excluded in frequency analysis
63		Communication		Lliterature Review	3	[21]	Excluded in frequency analysis
64		Organization Structure		Lliterature Review	3	[21]	Excluded in frequency analysis
65		Coherence		Lliterature Review	1.61	[21]	Excluded in frequency analysis
66		Cognitive participation		Lliterature Review	1.61	[21]	Excluded in frequency analysis
67		Collective action		Lliterature Review	1.61	[21]	Excluded in frequency analysis
68		Reflexive monitoring		Lliterature Review	1.61	[21]	Excluded in frequency analysis
69		Monitoring and Feedback		Lliterature Review	1.61	[21]	Excluded in frequency analysis
70		Leadership		Lliterature Review	1.61	[21]	Excluded in frequency analysis
71		Physical proximity		Lliterature Review	1.61	[21]	Excluded in frequency analysis
72		Competition		Lliterature Review	1.61	[21]	Excluded in frequency analysis
73		Employee Understanding and Support of Implementation		Lliterature Review	1.61	[21]	Excluded in frequency analysis
74		Organizational Support for Implementation		Lliterature Review	1.61	[21]	Excluded in frequency analysis
75		Innovative culture in hospital		Lliterature Review	1.61	[21]	Excluded in frequency analysis
76		Open culture in hospital		Lliterature Review	1.61	[21]	Excluded in frequency analysis
77		Situational normality		Lliterature Review	1.61	[21]	Excluded in frequency analysis
78		Strategy		Lliterature Review	1.61	[21]	Excluded in frequency analysis
79		Supporting Best practices		Lliterature Review	1.61	[21]	Excluded in frequency analysis
80		Supportive Norms		Lliterature Review	1.61	[21]	Excluded in frequency analysis
81		Caseload		Lliterature Review	1.61	[21]	Excluded in frequency analysis
82		Voluntary Turnover		Lliterature Review	1.61	[21]	Excluded in frequency analysis
83	Human	Computer knowledge and Self-efficacy	Self-efficacy	Lliterature Review ,TAM, UTAUT	13	[21]	Remained in the study
84			Computer knowledge and skills	Lliterature Review	18	[21]	Merged in face validity with "Self-efficacy"
85		Personal aspect	System use	Lliterature Review ,ISSM, TAM	19	[21]	Remained in the study (grouped in the dimension "usefulness" in EFA)
86			General characteristics	Lliterature Review	13	[21]	Merged in face validity with "Self-efficacy"
87			Personal identity	Lliterature Review	1.61	[21]	Excluded in frequency analysis
88			Innovativeness	Lliterature Review	1.61	[21]	Excluded in frequency analysis
89		System use	Voluntariness	Lliterature Review ,TAM	1.61	[21]	Remained in the study (grouped in the dimension "usefulness" in EFA)
90			(Behavioral) Intention of use	Lliterature Review ,TAM, UTAUT	34	[21]	Merged in face validity with "system use" in the dimension of "human"
91			Frequency of use	Lliterature Review ,ISSM	5	[21]	Merged in face validity with "system use" in the dimension of "human"
92			Intensity of use	Lliterature Review ,ISSM	1.61	[21]	Excluded in frequency analysis
93			Level of use	Lliterature Review ,ISSM	1.61	[21]	Excluded in frequency analysis
94			Reason to use	Lliterature Review	1.61	[21]	Excluded in frequency analysis
95			Observability	Lliterature Review	1.61	[21]	Excluded in frequency analysis
96			Information about change	Lliterature Review	1.61	[21]	Excluded in frequency analysis
97			Trialability	Lliterature Review	1.61	[21]	Excluded in frequency analysis
98			Users expectations	Lliterature Review	1.61	[21]	Excluded in frequency analysis
99		Positive or negative feeling about EHR	Computer anxiety	Lliterature Review ,TAM	1.61	[21]	Excluded in EFA
100			Result Demonstrability	TAM	0		Excluded in EFA
101			Perceived Enjoyment	TAM	0		Excluded in EFA
102			Concerns for EHR	Lliterature Review	10	[21]	Merged in face validity with "computer anxiety" in the dimension of "human"
103			Computer Playfulness	TAM	0		Merged in face validity with dimension of "Ease of use "
104			Perceived threat	Lliterature Review	1.61	[21]	Excluded in frequency analysis
105			Perceived risk	Lliterature Review	1.61	[21]	Excluded in frequency analysis
106			Instructional trust	Lliterature Review	1.61	[21]	Excluded in frequency analysis
107			Optimism	Lliterature Review	1.61	[21]	Excluded in frequency analysis
108			Discomfort	Lliterature Review	1.61	[21]	Excluded in frequency analysis
109			Insecurity	Lliterature Review	1.61	[21]	Excluded in frequency analysis
110			Inequity	Lliterature Review	1.61	[21]	Excluded in frequency analysis
111			Resistance to change	Lliterature Review	1.61	[21]	Excluded in frequency analysis
112		Users’ Satisfaction	Satisfaction	Lliterature Review ,ISSM	29	[21]	Excluded in EFA
113			Attitude toward system	Lliterature Review ,UTAUT	18	[21]	Merged in face validity with "Satisfaction" in the dimension of "Users’ Satisfaction"
114			System acceptance	Lliterature Review	11	[21]	Merged in face validity with "Satisfaction" in the dimension of "Users’ Satisfaction"
115			Personality traits	Lliterature Review	1.61	[21]	Excluded in frequency analysis
116	Usefulness	Usefulness		Lliterature Review ,ISSM, TAM, UTAUT	52	[21]	Remained in the study
117	Ease of Use	Ease of Use		Lliterature Review ,TAM, UTAUT, TTF	61	[21]	Remained in the study
118	Net benefit	Effects on outcome quality of care		Lliterature Review ,ISSM	28.7	[21]	Remained in the study
119		Effects on work flow and organization		Lliterature Review ,ISSM	28.3	[21]	Remained in the study
120		Effects on environment		Lliterature Review	8	[21]	Merged in face validity with "Environment" in the dimension of "Organization"
